# Supplementary material for: The inner nuclear membrane protein NEMP1 supports nuclear envelope openings and enucleation of erythroblasts
Source: PLoS Biol. 2022 Oct 10;20(10):e3001811. doi: 10.1371/journal.pbio.3001811 (PMC9595564; doi:10.1371/journal.pbio.3001811)
Supplement: S1 Data — (XLSX) [file pbio.3001811.s006.xlsx]

## Sheet: Sheet1
Figure 1
	Figure 1B					Figure 1E		WT											KO
	WT	Het	KO			P4	RBC	3.52	3.26	3.1	3.17	2.98	2.5	3.11	2.6				2.15	1.98	2.79
	0.44	0.45	1.06				Hb	9.4	8.9	8.4	9.2	8	7.4	8.6	7.9				6.1	6	7.2
	0.44	0.35	1.17				RDW	25.5	26.2	24.4	25.2	29.5	26.5	26.4	29				31.3	33.2	29
	0.53	0.52	1.53				MCH	26.7	27.3	27.1	29	26.8	29.6	27.7	30.4				28.4	30.3	25.8
	0.4	0.59	0.84				MCV	42	41.95	40.55	43.7	43.2	41.85	41.6	40.45				42.8	40.8	42.1
	0.49		1.19
			0.99			P10	RBC	3.91	4.46	4.48	4.29	3.88							2.91	3.39	3.29	3.22
			1.46				Hb	7.4	8.5	8.2	8.2	7.4							6.2	6.7	6.3	6.7
							RDW	20.8	20.3	19.9	21.7	22.1							28.1	28.8	28.4	27.9
							MCH	18.9	19.1	18.3	19.1	19.1							21.3	19.8	19.1	20.8
							MCV	32.95	33.1	32.8	33.15	33.3							37	35.5	35.15	35.1
						P30	RBC	10.01	11.67	7.46	10.16	10.59	9.46	8.54	8.85	9.7	8.71	8.76	8.64	8.97	9.17	7.17	10.4	9.95	9.57
							Hb	13.3	14	8.7	12.5	12.6	11.4	10.1	13.7	14.3	13.6	13.5	12.5	12.9	12.5	9.2	12.1	11.3	11
							RDW	17.3	20.3	17.5	18	21	23.1	18.1	22.3	20.6	21.1	20.8	26.9	27.3	26.4	27.4	25.1	25.9	25.9
							MCH	13.3	12	11.7	12.3	11.9	12.1	11.8	15.5	14.7	15.6	15.4	14.5	14.4	13.6	12.8	11.6	11.4	11.5
							MCV	20.8	18.9	19.55	19.5	19.35	19.7	19.3	26.05	24.7	26.25	25.45	24.4	24.8	22.7	22.1	19.55	19.7	19.75
						P60	RBC	9.97	9.56	10.62	10.2								10.09	9.19
							Hb	15.3	14.9	16	15.7								12.8	12.4
							RDW	18.3	16.6	17.8	16.3								25.6	25.6
							MCH	15.3	15.6	15.1	15.4								12.7	13.5
							MCV	25.15	24.4	23.4	24.8								21.15	22.35
						P150	RBC	10.25	10.18	10.25	11.29								10.69	10.08
							Hb	15.2	14.1	14.5	15.9								13.4	12.4
							RDW	16.8	18.1	17.8	17.7								23.6	25.2
							MCH	14.8	13.9	14.1	14.1								12.5	12.3
							MCV	22.8	22.4	21.5	22.85								20.1	21.05
	Figure 1F			Figure 1G			Figure 1H			Figure 1I			Figure 1J			Figure 1K			Figure 1L			Figure 1M
	WT	KO		WT	KO		WT	KO		WT	KO		WT	KO		WT	KO		WT	KO		WT	KO
	0.00381	0.014		37	73.5		60.5	69.6		41.1	53.7		31.4	48.2		30.3	72.2		2.57	27.1		2.28	41.5
	0.00655	0.014		52	74		59.2	70.9		40.7	51.6		33.8	50.9		29.5	74.3		9.42	25.9		0.64	30.4
	0.00669	0.013		57.5	80		58.4	65.2		39.2	50.8		29	49.7		33.4	72.5		7.99	43.7		3.52	42.7
	0.00279	0.011		65.5	80.4		56	63.1		35.7	41.9		21.3	52.3		49.6	71.9		4.85	25.8
	0.00332	0.017		51.5	74.4		55.1	56.9		45.3	39.3			49.7		35.6	65.4		16.6	34.5
	0.00379	0.018		71.2	84.4		56.1	62.4		29.9	45.6			52		45.2	65.6		24.9	45.1
	0.00368	0.015		70.4	70		54.9	52.8		35.5	40.8					42.8	72.8		12.2	45
	0.00127			77.6	92		55.6	64.9		29.4	53.6					39.9	85.6		13.6	39.5
	0.00193			59.2	101		56.7	66.1		35.5	54.6					35	85.1		9.24	36.8
	0.00134			77.6	92		55.1	63		31.8	51.1					45.2	85.2		12.6	25.3
				66.4	59		42.9	69.5		31.4	50.1					41	70.3		9.8	24.7
				64	80.5		42.5	64.7		34.1	46.6					40.7	71		9.26	27
				60.4	75		53.2	70.5		33.7	53.3					35.9	73.2		7.8	30.1
				68	38.15		57.7	70.3		41.9	50.7					34.5	76		3.56
				27.6	107.4		52.4			47.8						52.3			7.31
				68.5	115.2		48.5			42.7						59.7			9.2
				86	84.6		58			43.3						39			13.3
				24.05	82.2		55.8			32.5						57.6			22.5
				41			53.2			34.3						59.5			21.8
				39.6			53.7			38.6						55.6			12.4
				52.5						38.1						52.7
				64.8
				61.8
				40.8
				43.68
