# Supplementary material for: The inner nuclear membrane protein NEMP1 supports nuclear envelope openings and enucleation of erythroblasts
Source: PLoS Biol. 2022 Oct 10;20(10):e3001811. doi: 10.1371/journal.pbio.3001811 (PMC9595564; doi:10.1371/journal.pbio.3001811)
Supplement: S2 Data — (XLSX) [file pbio.3001811.s007.xlsx]

## Sheet: Sheet1
Figure 2
	Figure 2A				Figure 2B			Figure 2C							Figure 2D			Figure 2G
	WT	KO			WT	KO		CMP		GMP		MEP			WT	KO		ProE		EryA		EryB		EryC
	0.0058	0.0035			0.048	0.031		WT	KO	WT	KO	WT	KO		50	170		WT	KO	WT	KO	WT	KO	WT	KO
	0.0071	0.0047			0.056	0.035		0.065	0.091	0.22	0.1	0.22	0.37		30	138		0.41	0.95	17.5	53.1	52.5	18.5	28.8	17
	0.0066	0.0057			0.042	0.04		0.1	0.091	0.23	0.11	0.24	0.38		48	82		0.36	0.7	15.9	51	53.8	19.8	29.6	21.9
	0.0048	0.0069			0.042	0.086		0.11	0.093	0.26	0.12	0.27	0.31		76	150		0.44	0.65	15.9	45.7	39.1	25.5	44.8	19.2
	0.0076	0.0057			0.063	0.089		0.12	0.11	0.28	0.15	0.26	0.32		74	172		0.31	0.71	21.3	46.9	45.2	23.2	33.3	26.1
	0.0065	0.0069			0.081	0.11		0.036	0.053	0.25	0.17	0.1	0.24		74	103		0.5	0.61	15.6	48.5	39	24.1	45.1	23.5
	0.0047	0.005			0.056	0.11		0.048	0.059	0.22	0.16	0.2	0.3		53	110		0.29	1.1	26	54.7	50.9	21.6	22.7	20.6
	0.0038	0.01			0.073	0.095		0.031	0.11	0.36	0.2	0.12	0.23			131		0.35	0.75	25.6	59.1	54.5	22.4	19.6	14.7
	0.0065	0.018			0.094	0.15												0.47	0.65	25.2	49.2	54.3	22.2	20.2	19.2
	0.0047	0.017			0.061	0.14												0.53	0.67	13.8	48.9	41.6	22.5	44.1	19.3
	0.0067	0.015			0.11	0.15												0.8	0.82	19.9	48.9	41.1	21.9	38.6	19.8
	0.0041	0.0076			0.058	0.063												0.41	0.6	14.6	51.9	45.2	16.9	39.5	25.6
	0.00841	0.0038			0.11	0.076												0.67	0.57	15.7	50.7	43.1	17.1	40.5	25
	0.017	0.0047			0.093	0.1													0.48		55.6		14.8		20.9
	0.014				0.17														0.53		50.2		15.7		22.9
	0.021				0.12
	0.016				0.19
	0.0037				0.049
	0.003				0.026
	0.0023				0.035
	Figure 2H									Figure 2J									Figure 2K
	ProE		EryA		EryB		EryC			ProE		EryA		EryB		EryC			ProE		EryA		EryB		EryC
	WT	KO	WT	KO	WT	KO	WT	KO		WT	KO	WT	KO	WT	KO	WT	KO		WT	KO	WT	KO	WT	KO	WT	KO
	9.79	27.1	13.3	12.2	7.25	30	1.53	3.5		0.25	0.59	2.41	20.2	30.4	11.5	66.6	67.7		14.3	12.8	25.2	9.7	6.95	11.1	6.5	6.32
	28.9	27.6	21.6	10.7	8.48	21.8	1.92	4.07		0.1	0.58	1.78	20.4	36.44	15.3	60.9	63.8		17.3	19.7	19.4	13.7	6.82	11.3	5.85	8.94
	9.14	26.2	13	13.3	6.94	33.4	1.6	3.26		0.014	0.48	1.62	18.6	36.8	16.3	61.3	64.5		20.5	15	22.9	10.7	6.92	10.2	5.58	6.12
	25.1	22.1	12.4	10.6	5.97	40.6	4.75	4.95		0.053	0.52	3.66	34.8	39.5	24.9	55.9	37.5		15.6	15.7	22.3	15	12	17.3	4.69	6.53
	21.3	24.4	13.4	8.88	5.64	18.78	4.24	9.11		0.034	0.35	2.08	18.9	29.3	19.9	67.6	58.7		18.9	19.1	30.8	15.2	18.2	41.1	7.81	10.4
	17.9	14.5	9.56	6.36	4.89	19.03	3.67	7.76		0.092	0.73	2.61	27.9	18.2	24.7	77.5	45.6		14.8	16.1	34.4	16.13	16.1	41.3	6.21	10.7
	27.1	10	13.6	6.93	8.2	19.52	3.51	8.24		0.034	0.66	2.13	33.9	29.3	26.3	67.1	37		31.25	14.2	37.3	15.56	26.6	39.8	10.4	10
	27.2	25.3	13.8	8.8	8.5	35.2	3.32	9.23		0.024	0.6	2.02	19.4	23.4	26.7	73.9	52.3		31.75	27.75	34.8	18.9	23	36.6	9.6	15.5
	30	28	15.4	9.21	9.35	34.3	3.66	9.76		0.096	0.54	2.78	19.6	17.8	26.3	78.1	53.3		32.9	30.5	22.9	16.4	24.9	35.2	9.4	12.4
	29.8	31.2	21.4	11.2	8.21	43.4	3.45	10.01		0.32	0.54	6.29	19.7	16.5	26.7	76.1	51.9		34.75	33.45	29.3	22.1	22.25	36.5	9.8	14.8
		32.4		10		42.2		10.23		0.39	0.6	9.69	19.1	27.7	15.8	61.7	63.4			32.35		20.6		35		13.4
										0.34	0.56	10.3	18.6	22.5	15.5	66.2	65
										0.22	0.61	5.41	20.9	18.1	14.7	73.3	62.8
											0.67		24		14.6		60.1
	Figure 2M_Left panel		Figure 2M_Right panel			Figure 2N			Figure 2O
	WT	KO	WT	KO		WT	KO		WT	KO
	0.19	0.52	1.10559	4.12394		2	18		13	149
	0.26	0.78	2.55024	4.90587		3	10		11	137
	0.07	0.81	0.390701	3.13362		5	18		16	128
	0.05	0.64	0.265502	3.04494		5	24		21	85
	0.06	0.49	0.370966	4.45349		5	22		16	126
	0.05	0.51	0.336303	7.87381		7	28		20	156
	0.1	0.42	0.900396	5.55743		4	18		22	96
	0.16	0.27	1.51655	3.08629		3	29		16	98
	0.05	0.28	0.428077	4.1391
	0.17	0.49	1.49184	10.4877
	0.17	0.34	1.2009	4.3378
	0.15	0.31	1.4065	3.16274
