# Supplementary material for: The inner nuclear membrane protein NEMP1 supports nuclear envelope openings and enucleation of erythroblasts
Source: PLoS Biol. 2022 Oct 10;20(10):e3001811. doi: 10.1371/journal.pbio.3001811 (PMC9595564; doi:10.1371/journal.pbio.3001811)
Supplement: S3 Data — (XLSX) [file pbio.3001811.s008.xlsx]

## Sheet: Sheet1
Figure 3
	Figure 3G				Figure 3H
	WT	KO			Het	KO
	19.2308	30.4348			24.887	25.987
	14.8148	6.25			23.916	45.886
	37.5	23.8095			32.006	44.615
	52.9412	24			25.581	42.615
	53.3333	15			26.457	33.592
	29.4118	9.52381			28.91	35.361
	23.0769	11.5385			33.565	29.893
	33.3333	15			24.088	31.016
	25	7.69231			27.698	31.932
	42.8571	12.5			31.559	34.394
	33.3333	11.6279			34.525	34.682
	44.4444	15.1515			27.917	31.165
	33.3333	11.4286			24.41	36.709
	35.7143	20.6897			22.833	34.352
	46.6667	12.5			26.377	29.145
	33.3333	13.0435			18.981	30.713
	40	16.6667			28.113	30.541
	45	22.2222			23.422	31.765
	42.8571	13.5135			23.034	28.529
	36.3636	16.6667			34.402	39.671
					39.977	32.907
					34.107	27.679
					35.999	30.52
					30.961	49.747
					32.941	29.978
					30.332	26.865
					34.093	29.501
					35.013	47.219
					36.74	48.584
					33.334	36.111
					49.277	32.847
					31.225	31.326
					32.698	31.656
					28.561	35.372
					31.879	33.342
					33.476	30.975
					36.165	29.755
					25.362	37.518
					35.061	38.146
					28.639	23.447
					33.786	30.877
					26.747	27.333
					41.396	39.126
					27.491	26.301
					45.961	25.344
					25.185	26.547
					26.535	28.774
					29.183	24.329
						30.512
						27.144
						28.664
						28.113
						32.397
						29.123
						45.923
						29.608
						29.386
						31.187
						35.978
						23.821
						23.707
						33.034
						29.281
						26.702
						26.856
						24.284
						28.63
						37.847
						34.009
						29.007
						43.534
						38.504
						28.368
						26.541
						26.708
						25.329
						27.147
						28.339
						33.67
						28.531
						42.76
						23.508
						41.176
						38.175
						47.339
						46.861
						39.329
						34.651
						33.173
						24.415
						27.289
						33.486
						44.171
						25.97
						32.047
						31.698
						27.854
						33.648
						31.733
						29.309
						30.209
						42.571
						31.274
						30.497
						26.684
						33.47
						34.119
						32.153
						27.438
						31.811
						30.356
						29.867
						32.31
						39.755
						47.229
						50.467
						26.939
						45.73
						33.912
						33.876
						37.805
						34.332
						31.817
						45.446
						31.436
						59.082
						31.491
						34.914
						51.438
						33.591
						38.585
						37.554
						33.133
						30.71
						33.111
						46.212
						38.976
						46.53
						33.876
						37.805
						34.332
						31.817
						45.446
						31.436
						59.082
						31.491
						34.914
						51.438
						33.591
						38.585
						37.554
						33.133
						30.71
						33.111
						46.212
						38.976
						46.53
