# Supplementary material for: The inner nuclear membrane protein NEMP1 supports nuclear envelope openings and enucleation of erythroblasts
Source: PLoS Biol. 2022 Oct 10;20(10):e3001811. doi: 10.1371/journal.pbio.3001811 (PMC9595564; doi:10.1371/journal.pbio.3001811)
Supplement: S4 Data — (XLSX) [file pbio.3001811.s009.xlsx]

## Sheet: Sheet1
Figure 4
	Figure 4C
	Nucleated		Enucleated
	WT	KO	WT	KO
	62.7	87.3	37.3	12.6
	75.8	87.7	24.1	11.9
	72	92	28	7.9
	76.8	91.1	23.2	8.84
	76.3		23.7
	57.2		42.8
