# Supplementary material for: The inner nuclear membrane protein NEMP1 supports nuclear envelope openings and enucleation of erythroblasts
Source: PLoS Biol. 2022 Oct 10;20(10):e3001811. doi: 10.1371/journal.pbio.3001811 (PMC9595564; doi:10.1371/journal.pbio.3001811)
Supplement: S5 Data — (XLSX) [file pbio.3001811.s010.xlsx]

## Sheet: Sheet1
Figure S1
	Figure S1A
	RBC	Days	WT+PHZ					KO+PHZ						Hb	Days	WT+PHZ					KO+PHZ
		0	12.9	11.88	13.38	13.02	13.23	11.64	12.87	13.44	12.66	11.13			0	16.8	15.6	16.8	16.5	17.4	14.1	17.4	16.8	17.4	13.8
		1	10.5	8.07	11.37	8.22	9.33	6.42	9.87	8.73	8.55	8.55			1	25.2	20.4	26.1	21.6	21.6	15.9	27.3	22.2	22.8	21.6
		2	8.67	7.98	9.81	7.68	7.83	6.48	8.76	6.9	7.53	7.59			2	24	22.2	25.2	23.1	21	17.1	24	19.2	20.7	19.8
		3	10.26	4.62	4.98	6.75	7.86	3.99	8.13	4.29	8.82	8.43			3	29.1	13.2	13.8	19.2	21.3	11.2	22.5	11.7	24.6	23.1
		4	7.38	7.02	7.8	7.5	6.78	5.91	8.22	6.21	7.95	6.54			4	19.8	18.6	21	21.3	16.8	15	22.8	15.9	21.6	16.5
		5	7.44	7.2	6.96	7.83	7.26	5.94	7.68	5.61	7.26	6.12			5	18.6	16.2	17.4	17.7	15.9	14.1	18	12.6	18	13.8
		6	8.07	7.83	8.01	8.19	7.41	6.51	7.83	6.87	7.98	6.9			6	15.9	14.1	16.2	15.3	13.5	13.2	15.9	14.4	15.9	14.1
		7	8.19	7.11	7.23	7.95	8.31	6.84	7.92	7.65	8.01	7.35			7	13.8	11.4	11.4	12.6	13.8	11.7	12.9	13.5	13.8	13.8
		8	9.51	9.09	8.61	9.36	8.55	6.36	9.18	7.98	9.66	7.41			8	13.8	13.2	12	13.2	12.6	9.9	12.6	13.2	15	11.1
		9	9.42	10.38	9.42	10.56	10.23	7.95	10.14	8.19	9.72	8.73			9	12.3	13.8	12.3	13.8	13.5	11.7	13.5	12	14.1	12.6
	HCT	Days	WT+PHZ					KO+PHZ						MCV	Days	WT+PHZ					KO+PHZ
		0	50.7	48.3	52.2	51.9	53.7	45.3	54	55.2	55.2	44.1			0	39.3	40.6	39	39.9	40.6	38.8	41.9	41	43.7	39.7
		1	38.1	28.8	40.5	29.1	33.6	24.3	36	32.1	33	31.8			1	36.3	35.8	35.7	35.4	36.1	38	36.5	38.3	36.8	37.2
		2	32.4	30.9	36.3	30	30	29.4	33.6	28.5	29.7	31.2			2	37.3	38.8	36.9	39.2	38.2	45.4	38.4	41.3	39.6	41.2
		3	46.2	23.4	24.3	35.4	42	24.1	39.6	22.8	39.3	44.7			3	44.9	50.4	48.7	52.4	53.3	60.3	48.6	53	44.5	53.2
		4	33.9	35.4	34.5	38.1	34.5	40.8	39.3	39	41.4	40.5			4	45.9	50.4	44.3	50.9	50.9	68.9	47.9	62.6	52	62
		5	39	41.4	37.5	42	40.8	42.9	43.2	41.1	42.6	42			5	52.3	57.4	54	53.6	56.3	72.3	56.2	73.1	58.7	68.5
		6	44.7	43.8	41.7	43.8	43.5	44.4	43.5	45	50.1	47.4			6	55.4	56.1	52	53.3	58.8	68	55.5	65.6	62.6	68.8
		7	47.4	39.6	39.3	42.6	46.8	45	44.7	51.3	48.3	50.4			7	58	55.6	54.4	53.4	56.2	65.6	56.5	67.2	60.4	65.7
		8	51.9	48.9	45.3	47.4	44.4	39.3	50.1	48.9	55.8	48			8	54.6	53.9	52.5	50.5	51.9	61.8	54.7	61.4	57.7	64.7
		9	48.3	52.2	45.9	51	52.5	47.7	51.3	48.3	53.7	49.5			9	51.4	50.4	48.7	48.4	51.3	60	50.5	58.9	55.4	56.7
	RDW	Days	WT+PHZ					KO+PHZ
		0	17.6	18	19.2	19.8	18	24.7	16.1	25.7	15.8	24.1
		1	18.1	19.4	19.7	18.6	20.7	25.8	18.5	24.2	17.5	25.8
		2	20	21.9	22.1	24	22.6	40.8	19.2	31.2	20.7	29.8
		3	38.6	49	44.8	50.7	48.3	55	42.6	54.6	40.5	52.5
		4	46.6	50.4	46.2	50	51.96	55	47.9	55	51.8	55
		5	45.3	40.6	45.8	41.8	44.4	35.1	44.4	48	47.7	38
		6	31.7	27.2	33.5	30.4	26.1	25.8	32.6	30.5	27.1	25.1
		7	22	24.4	21.5	26.9	24.5	28.2	21.3	27.6	22.7	24.7
		8	21	24.3	22.1	25.2	23.7	29.7	20.3	27.2	21.3	27.3
		9	23.4	25.7	26.8	27.1	25.2	29	20.4	28	22.5	26.8
	Figure S1B
	RBC	Days	WT+Splenectomy						KO+Splenectomy							Hb	Days	WT+Splenectomy						KO+Splenectomy
		2	9.72	9.31	8.77	10.11	9.13	9.98	8.48	8.74	8.85	5.39	8.41	7.21			2	12.5	11.4	10.6	12.5	13.2	12.5	11.9	11.8	12.9	8	12.5	10.6
		7	9.55	9.13	9.21	9.66	8.24	10.16	7.71	7.43	7.52	6.31	8.18	5.07			7	10.7	9.3	9.4	10.6	11.2	11	9.7	9.3	9.8	9.3	10	6.9
		14	9.72	9.48	9.99	9.58	8.4	9.19	8.1	8.59	8.15	6.92	7.99	5.34			14	10.6	9.9	10.2	10.3	11.6	10.7	9.7	9.9	10.1	9.5	9.9	7.3
		21	11.73	11.67	12.09	11.28	9.57	10.98	9.12	9.09	9.12	7.89	8.49	6.48			21	13.8	12.3	13.8	12.6	13.8	13.5	10.2	9.9	11.1	10.5	10.2	9
	HCT	Days	WT+Splenectomy						KO+Splenectomy							MCV	Days	WT+Splenectomy						KO+Splenectomy
		2	40.3	36.8	34.2	39	42.8	41.7	39.9	38.5	42.7	27.3	40.1	34.3			2	41.5	39.5	39	38.6	46.9	41.8	47.1	44	48.2	50.7	47.7	47.6
		7	39.5	34.6	35.2	39	41.1	42	36.1	32.9	36.3	34.5	37.3	25.5			7	41.4	37.9	38.2	40.4	49.9	41.3	46.8	44.3	48.3	54.6	45.6	50.3
		14	39.3	34.9	38.1	37.5	40.5	38.4	37.6	38.6	37.2	37	36.4	28			14	40.4	36.8	38.1	39.1	48.2	41.8	46.4	44.9	45.7	53.4	45.6	52.5
		21	42	39	42.6	38.7	40.5	40.2	38.7	36.3	40.2	38.4	35.7	31.5			21	35.8	33.5	35.2	34.3	42.2	36.6	42.5	39.9	44.1	48.8	42.1	48.6
	RDW	Days	WT+Splenectomy						KO+Splenectomy
		2	23.6	22.9	23.1	23.9	22	23.1	27.4	27.1	26.8	27.3	26.2	28
		7	22.9	22.3	23.2	24.5	25	24.8	27.9	27.9	27.4	30	25.7	31.1
		14	22.3	21.9	23.2	23.5	22.8	23.5	28.1	28.7	26.9	28.4	26.2	32.1
		21	18.7	19.4	21.3	19.5	18.9	20.9	27.4	25.8	26.3	26.1	25.8	30
	Figure S1C
	RBC	Days	WT+Splenectomy+PHZ						WT+Splenectomy+PHZ							Hb	Days	WT+Splenectomy+PHZ						WT+Splenectomy+PHZ
		0	11.73	11.67	12.09	11.28	9.57	10.98	9.12	9.09	9.12	7.89	8.49	6.48			0	13.8	12.3	13.8	12.6	13.8	13.5	10.2	9.9	11.1	10.5	10.2	9
		1	9.21	8.79	8.07	8.07	7.62	7.8	6.6	6.72	6.06	5.1	5.76	4.68			1	22.5	15.6	19.8	18.9	24	18	17.7	17.4	17.4	16.8	16.5	15.6
		2	8.49	9.12	7.98	9.03	6.63	7.08	5.55	6.57	5.07	4.56	4.38	3.81			2	24	17.4	21	23.1	21.3	18.6	17.1	18.6	15	15.3	14.4	13.5
		3	7.98	8.61	7.44	7.53	5.79	5.67	5.04	5.25	4.38	3.78	3.6	3.33			3	21.9	17.4	19.8	20.1	19.8	14.7	15.6	15.9	13.2	11.1	10.5	11.7
		4	6.78	6.42	6.33	6.75	5.1	5.55	4.35	4.5	3.72	3.27	2.94	3.15			4	17.7	12.6	16.8	17.4	16.2	13.8	12.6	12.9	10.8	9.9	8.1	10.5
		5	6.3	8.34	5.13	6.57	5.1	5.52	4.05	3.72	3.09	2.91	2.7	3.3			5	15.6	17.1	13.2	15	14.4	13.5	10.5	9	8.1	7.5	6.3	9.3
		6	5.97	8.94	6.48	6.36	4.98	4.86	3.87	3.69	3.45	3.39	2.73	3.21			6	14.4	18	15.3	14.1	13.2	12	9.3	9	8.7	9	6.3	8.4
		7	5.91	8.34	5.4	5.46	4.74	5.01	4.17	4.11	3.81	3.35	3.45	3.72			7	12.3	15.6	12	11.1	11.4	10.8	9	8.7	8.4	7	7.2	8.7
		8	6.18	8.34	6.06	6.12	5.73	5.13	4.56	4.41	4.35	4.41	4.26	4.2			8	12.3	15.3	12	11.7	12.9	10.2	9.6	9.3	9.3	9.6	8.7	8.4
		9	6.45	8.1	6.72	5.88	5.7	6.03	4.8	4.92	4.92	4.98	4.83	4.41			9	11.7	15	12.6	10.5	10.8	10.8	10.2	9.6	10.8	10.5	9.3	9.3
		14	7.86	8.01	8.49	8.61	8.61	7.89	6.24	6.81	6.48	6.39	6.51	6.06			14	12	12	13.5	12.6	13.5	12	9	9.3	10.5	10.5	9.9	9.3
	HCT	Days	WT+Splenectomy+PHZ						WT+Splenectomy+PHZ							MCV	Days	WT+Splenectomy+PHZ						WT+Splenectomy+PHZ
		0	42	39	42.6	38.7	40.5	40.2	38.7	36.3	40.2	38.4	35.7	31.5			0	35.8	33.5	35.2	34.3	42.2	36.6	42.5	39.9	44.1	48.8	42.1	48.6
		1	31.2	29.7	27	26.7	29.4	27.3	25.8	24.9	24	21.6	22.2	20.4			1	33.8	33.9	33.4	32.9	38.7	35.1	39.2	36.9	39.4	42.5	38.6	43.7
		2	31.2	34.8	30.6	33.9	27.9	27.3	23.4	26.7	22.2	21.3	18.3	18.9			2	36.6	38.1	38.2	37.5	42.1	38.7	42.1	40.7	43.9	46.8	42	49.9
		3	33.6	36.3	33.9	32.7	25.8	26.1	24.3	23.4	21.3	20.7	17.4	18.3			3	42	42.3	45.4	43.3	44.7	46.2	48.3	44.7	48.3	54.9	48.6	55
		4	36.6	29.7	34.2	34.5	27.3	29.1	25.2	23.1	21	20.1	16.8	18.9			4	54.2	46.4	54.2	50.9	53.4	52.6	58.2	51.1	56.5	61.8	56.8	60.3
		5	35.7	39	34.5	35.7	29.7	33	24.9	23.4	21.9	22.5	18.6	21.6			5	56.5	46.8	67.3	54.5	58.3	60	61.8	62.9	71.2	77	68.6	65.9
		6	36.3	42	42.9	35.4	31.5	31.5	25.8	24.6	26.1	25.2	21	21.9			6	60.6	46.9	66	55.5	63.3	65.1	67	67	75.5	74.4	77.4	68.3
		7	37.5	39.9	36	30.9	30.6	31.5	28.2	28.2	30	24.5	25.2	26.4			7	63.2	47.8	66.8	56.5	64.5	62.7	67.6	68.9	78.6	72.8	72.7	71.3
		8	37.8	40.8	39.3	33.9	36.9	33.3	31.8	29.7	32.4	32.4	29.7	28.2			8	61	48.9	65	55.2	64.2	64.7	70	67.4	74.4	73.4	69.8	66.8
		9	36.9	41.7	38.1	32.4	36	34.8	32.1	32.4	34.5	35.1	32.4	29.4			9	57.3	51.5	56.5	55.1	63.3	57.5	67	66.1	70.2	70.6	66.8	66.7
		14	39.3	37.5	41.4	39.3	44.7	37.8	35.4	37.8	38.4	37.5	36.6	36.3			14	49.9	46.9	48.9	45.5	51.9	48	56.9	55.4	59.2	58.8	56	60.1
	RDW	Days	WT+Splenectomy+PHZ						WT+Splenectomy+PHZ
		0	18.7	19.4	21.3	19.5	18.9	20.9	27.4	25.8	26.3	26.1	25.8	30
		1	19.6	21.2	20.3	20.5	19.8	20.6	26.5	24.8	25.9	26.1	24.9	30
		2	25.2	30.5	32.6	31	25	26.9	31.1	31.1	33.1	34.4	34.5	38.3
		3	46.7	46.5	52.1	50	35.6	51.1	48.7	47.1	48.6	53	51.2	50.5
		4	54.7	48.9	55	51.1	48.1	53.3	55	52.1	54.3	53.4	53	50.8
		5	48.9	44.7	48.8	45.9	45.7	51.1	49.2	52.3	54.7	49	49.7	44.8
		6	36.4	41	31.1	34	39.3	40.1	41.9	41.1	34.1	40.4	40.9	38.2
		7	23.9	37.2	25.4	26.8	27.1	28	32.3	32.5	33.7	29.8	35.5	32.5
		8	21	34.1	24.1	23.3	23.5	24.4	27.9	28.3	29.3	27.2	30.4	27.2
		9	21.2	28.1	26.1	23.7	23.7	26.9	25.8	28.7	27.3	26.5	29.7	28
		14	29.2	21.5	29.8	29.5	24.8	29.9	27.3	29	28.5	28	27.1	27.4
