# Supplementary material for: The inner nuclear membrane protein NEMP1 supports nuclear envelope openings and enucleation of erythroblasts
Source: PLoS Biol. 2022 Oct 10;20(10):e3001811. doi: 10.1371/journal.pbio.3001811 (PMC9595564; doi:10.1371/journal.pbio.3001811)
Supplement: S1 Raw data — (ZIP) [file pbio.3001811.s013.zip]

Archive with 15 entries (14 files):
- S1_Raw_data/
- S1_Raw_data/Fig 2F.pdf
- S1_Raw_data/Fig 2F_KO.fcs
- S1_Raw_data/Fig 2F_WT.fcs
- S1_Raw_data/Fig 2I.pdf
- S1_Raw_data/Fig 2I_KO.fcs
- S1_Raw_data/Fig 2I_WT.fcs
- S1_Raw_data/Fig 2L.pdf
- S1_Raw_data/Fig 2L_KO.fcs
- S1_Raw_data/Fig 2L_WT.fcs
- S1_Raw_data/Fig 4B.pdf
- S1_Raw_data/Fig 4B_KO_1.fcs
- S1_Raw_data/Fig 4B_KO_2.fcs
- S1_Raw_data/Fig 4B_WT_1.fcs
- S1_Raw_data/Fig 4B_WT_2.fcs
